# Supplementary material for: Cryo‐EM reveals the complex architecture of dynactin's shoulder region and pointed end
Source: EMBO J. 2021 Mar 18;40(8):e106164. doi: 10.15252/embj.2020106164 (PMC8047447; doi:10.15252/embj.2020106164)
Supplement: Supplementary file 3 — Source Data for Supplementary Figure S1 [file EMBJ-40-e106164-s005.zip]

Archive with 5 entries (4 files):
- Sequence alignment for p62.txt
- __MACOSX/
- __MACOSX/._Sequence alignment for p62.txt
- EMBOJ-2020-106164R1-Figure_6_Source_Data_1-sd.txt
- __MACOSX/._EMBOJ-2020-106164R1-Figure_6_Source_Data_1-sd.txt
