# Supplementary material for: Cryo‐EM reveals the complex architecture of dynactin's shoulder region and pointed end
Source: EMBO J. 2021 Mar 18;40(8):e106164. doi: 10.15252/embj.2020106164 (PMC8047447; doi:10.15252/embj.2020106164)
Supplement: Supplementary file 3 — Source Data for Supplementary Figure S1 [file EMBJ-40-e106164-s005.zip › EMBOJ-2020-106164R1-Figure_6_Source_Data_1-sd.txt]

>PIGXX20121
----------------------MASLLQSERVLYLVQGEKKVRAPLSQLYFCRYCSELRSL--ECVSHE-----------------------------------------VDSHYCPSCLENMPSAEAKLKKNRCANCFDCPGCMHTLSTRATSISTQLPDDPAK------------------------TAVKKAYYLACGFCRWTSRDVGM----ADKSVASGGWQEPD---HPHTQRMNKLIEYYQQLAQKEKVER---DRKKLARRR-NYMPLAFSQHTIHVVDKYGLGTRLQRPRAGT-----TITALAGLSLK-EGEDQKEIKIE--------PAQA-----VDEVEPLPEDYYTRPV----NLTEVTTLQQRLLQPDFQPICASQLYPRHKHLLIKRSLRCRQCEHNLSKPEFNPTSI-KFKIQLVAVNYIPEVRIMSIPN--------------------------------------LRYMKESQVLLTLTNPVENLTHVTLLECEEGDPDDTN-----------------------------------------------------------------------STAKVSVPPTELVLAGKDAAAEYDELA----EPQDFPDDPDVVAFRKANKVGVFIKVTPQREEGDVTVCFKLKHDFKNLAAPIRPVEEADPGAE--------------VSWLTQHVELSLGPLLP-
>DCTN4_HUMAN
----------------------MASLLQSDRVLYLVQGEKKVRAPLSQLYFCRYCSELRSL--ECVSHE-----------------------------------------VDSHYCPSCLENMPSAEAKLKKNRCANCFDCPGCMHTLSTRATSISTQLPDDPAK------------------------TTMKKAYYLACGFCRWTSRDVGM----ADKSVASGGWQEPE---NPHTQRMNKLIEYYQQLAQKEKVER---DRKKLARRR-NYMPLAFS-------DKYGLGTRLQRPRAGA-----SISTLAGLSLK-EGEDQKEIKIE--------PAQA-----VDEVEPLPEDYYTRPV----NLTEVTTLQQRLLQPDFQPVCASQLYPRHKHLLIKRSLRCRKCEHNLSKPEFNPTSI-KFKIQLVAVNYIPEVRIMSIPN--------------------------------------LRYMKESQVLLTLTNPVENLTHVTLFECEEGDPDDIN-----------------------------------------------------------------------STAKVVVPPKELVLAGKDAAAEYDELA----EPQDFQDDPDIIAFRKANKVGIFIKVTPQREEGEVTVCFKMKHDFKNLAAPIRPIEESDQGTE--------------VIWLTQHVELSLGPL---
>ANOCA03289
----------------------MASLLQSERVLYLVRGEKEIRMPLSQLYFCRYCSELRSL--ECVSHE-----------------------------------------VDSHYCPSCLENMPSAEAKLKKNRCANCFDCPCCMHTLSTRATSIPAPLPDDPAK------------------------TTMKKAYYLACGFCRWTSRDVGM----ADKSVASGGWQEPE---NPHTQKINKLVEYYQQLAQKEKMER---DRKKLVRRR-PYMPLAFS-------DKYGLGTRLQRQRPGA-----PITALTGLSLK-EGDDQKEIKIE--------PAQA-----VEEVEPLPEDYYTRPI----NLTEVTTLRQRLLQPDFQPICASQLYPRHKHLLIKRSLRCRKCEHNLSKPEFNPTSI-KFKIQLVAVNYIPEVRILSIPN--------------------------------------LRYMKESQVLLTLTNPVENLTHVTLKECEEGDSDDID-----------------------------------------------------------------------STAKVVVPSKELILAGKDAAAEYDELA----EPQDFQDDPDVIAFRKANKVGIFIKVIPQKEEGEVTVSFKMKHEFKNLAAPIRPMEESDQSCE--------------VIWLTHHVELSLGPLLP-
>A0A452J1L4_9SAUR
----------------------MASLLQSERVSYLVRGEKEIRAPLSQLYFCRYCSELRSL--ECVSHE-----------------------------------------VDSHYCPSCLENMPSAEAKLKKNRCANCFDCPCCMHTLSTRATSIPAPLPDDPAK------------------------TTMKKAYYLACGFCRWTSRDVGM----ADKSVASGGWQEPE---NPHTQRINKLVEYYQQLAQKEKIER---DRKKLVRRR-NYMPLAFSQHTIHVVDKYGLGTRLQRQRPGM-----SISALSGLSLK-EGEDLKEIKIE--------PADA-----VEEVEPLPEDYYTRPI----NLTEVTTLHQRLLQPDFQPICASQLYPRHKHLLIKRSLRCRKCEHNLSKPEFNPTSI-KFKIQLVAFNYIPEVRIMSIPN--------------------------------------LRYMKESQVLLTLTNPVENLTHVTLLECEEGDPDDIN-----------------------------------------------------------------------STAKVVVPPKELILAGKDAAAEYDELA----EPQDFQDDPDIVAFRKANKVGVFIKVTPQKEEGEVTVSFKMKHEFKNLAAPIRPSEEGDQSSE--------------VIWLTHHVELSLGPL---
>A0A4D9EHP4_9SAUR
----------------------MASLLQSERVSYLVRGEKEIRAPLSQLYFCRYCSELRSL--ECVSHE-----------------------------------------VDSHYCPSCLENMPSAEAKLKKNRCANCFDCPCCMHTLSTRATSIPAPLPDDPAK------------------------TTMKKAYYLACGFCRWTSRDVGM----ADKSVASGGWQEPE---NPHTQRINKLVEYYQQLAQKEKIER---DRKKLVRRR-NYMPLAFS-------DKYGLGTRLQRQRPGM-----SISALSGLSLK-EGEDLREIKIE--------PADA-----VEEVEPLPEDYYTRPI----NLTEVTTLHQRLLQPDFQPICASQLYPRHKHLLIKRSLRCRKCEHNLSKPEFNPTSI-KFKIQLVAVNYIPEVRIMSIPN--------------------------------------LRYMKESQVLLTLTNPVENLTHVTLMECAEGDPDDIN-----------------------------------------------------------------------STAKVVVPPKELILAGKDAAAEYDELA----EPQDFQDDPDIVAFRKANKVGVFIKVTPQKEEGEVTVSFKMKHEFKNLAAPIRPSEEGDQSSE--------------VIWLTHHVELSLGPL---
>CHICK03336
----------------------MASLLQSERVLYLVRGEKEMRAPLSQLYFCRYCSELRSL--ECVSHE-----------------------------------------VDSHYCPSCLENMPSAEAKLKKNRCANCFDCPCCMHTLSTRATSIPAPLPDDPAK------------------------TTMKKAYYLACGFCRWTSRDVGM----ADKSVASGGWQEPE---NPHTQRINKLVEYYQQLAQKEKIER---DRKKLVRRR-NYMPLAFSQHTIHVVDKYGLGTRLQRQRPGA-----PISALAGLSLK-EGEDQKEIKIE--------PADA-----VEEVEPLPEDYYTRPI----NLTEVTTLHQRLLQPDFQPICASQLYPRHKHLLIKRSLRCRKCEHNLSKPEFNPTSI-KFKIQMVAVNYIPEVRIMSIPN--------------------------------------LRYMKESQVLLTLTNPVENITHVTLLECEEGDPDNIN-----------------------------------------------------------------------SSAKVVVPPKELILAGKDAAAEYDELA----EPQDFQDDPDVIAFRKANKVGVFIKVTPQKEEGEVTVSFKMKHEFKNLAAPIRPSEECDQVSE--------------VIWLTHHVELSLGPVLP-
>XENTR09728
----------------------MASLLQLERVLYLVHGEKPIRAPLSQLYFCRYCSELRSL--ECVSHE-----------------------------------------VDSHYCPSCLENMPSAEAKLKKNRFVVCVLSINKYSTCSKPVQLPVSLNTDCPGH------------------------RHAQCTAESSVFFFSLTSRGEGG----LLLPAASGGWQEPE---NPHTQRINKLLEYYQQLAQKEKIER---DRKKLVRRR-NYMPLAFSQHTIHVADKYGRGTRLQRQRPGA-----PITALTGLTLK-EGEDQKEIKIE--------AAQA-----IEEVEPLPEDYYTRPI----NLTEVTTLDQRLLQPDFQPICASQLHPRHKHLLIKRSLRCRKCEHNLSKPEFNPTSI-KFKIQLVALSYVPEVRIMSIPN--------------------------------------LRYMKESQVLLTLTNPVENLTHVNLLPCEEGDQDEIN-----------------------------------------------------------------------STAKVIVPNKELILAGKDAAAEYDELA----EPQDFQDDPDVVAFRKANKVGVFIKVSPLQEKGKVIVSFKLKHDFRNLAAPIRPLEDNESSSE--------------AVWLTHHVELDLGPVVPP
>A0A1L8GWV6_XENLA
----------------------MASLLQLDRVLYLVHGDKPIRAPLSQLYFCRYCSELRSL--ECVSHE-----------------------------------------VDSHYCPSCLENMPSAEAKLKKNRCANCFDCPCCMHTLSTRATNIPAPLPDDPAK------------------------TTMKKAYYLACGFCRWTSRDVGM----ADKSVASGGWQEPE---NLHTQRINKLLEYYQQLAQKEKIER---DRKKLVRRR-NYMPLAFSQHTIHVADKYGRGTRLQRQRPGA-----PITALTGLTLK-EGEDQREIKIE--------SAQA-----VEEVEPLPDDYYTRPI----NLTEVTTLDQRLLQPDFQPICASQLHPRHKHLLIKRSLRCRKCEHNLSKPEFNPTSI-KFKIQLVALSYVPEVRIMSIPN--------------------------------------LRYMKESQVLLTLTNPVENLSHLNLLPCEEGDQDDIN-----------------------------------------------------------------------STAKVIVPSKELILAGKDAAAEYDELA----EPQDFQDDPDVVAFRKANKVGVFIKVTPLQEKGKVIVSFKLKHDFRNLAAPMRPLEDNESSSE--------------AVWLTHHVELDLGLV---
>DANRE07368
----------------------MATLLQPEKVLYLVRGEKKIRVPLSQLYFCRYCSELRSL--ECVSHE-----------------------------------------VDSHFCPSCLENMPSAEAKLKKNRCANCFDCPCCMHTLSTRATNIPAPLPDDPTK------------------------TTMKKAYYLACGFCRWTSRDVGM----ADKSVASGGWQEPE---NPHTQRINKLIEYYQQLAQREKLER---DRKKMARRR-PFMPQAFSQHTIHVVEKYGLGTRLQRQRSGA-----PISALYGLSLK-EGEDQKEITIE--------PAQA-----LDEVEPLPEDYYTRPV----NLPEVTTLRQRLLQPDFQPAGASQLHPRHKHLLMKRSLRCRKCEHNLSKPEFNPTSI-KFKIQLVAVSYIPEVRIMSIPN--------------------------------------LRHMKESQVLLTLTNPVENITHVSLYTCEEEDQDDIN-----------------------------------------------------------------------STAKVLVPSKELVLAGKDAAAEYDELA----EPQGFQDDPDVVAFRKSNKIGFFIKVIPQQEEGDVTVAFKLRHDFRNLAAPIRPTEEGETTAE--------------AIWLTHHVELSLGPLAT-
>H3C3W5_TETNG
----------------------MASLLQPDRVVYLVRGEKKLRAPLSQLYFCRYCSELRSL--ECVSHE-----------------------------------------VDSHYCPSCLENMPSAEAKLKKNRCANCFDCPCCMHTLSTRATNVPAPLPDDPTK------------------------TAMKKAYYLACGFCRWTSRDVGM----ADKSVASGGWQEPE---NPHTQRINKLMEYYQQLAHREKQER---DRKKLARRR-QGMPLAFSQHTIHVVEKYGLGTRLQRQRSGV-----PTSSLSGLSLK-EGEDQKEISIE--------AAQA-----LDEVEPLPEDCYSRPI----SLTEVTTLRQRLLQPDFQPAWASQLHPRHKHLLMKRSLRCRKCEHNLSKPEFNPTSI-KFKIQLVAVSYIPEVRIMSIPN--------------------------------------LRYMKESQVLLTLTNPVESITHVTLAACEDDDPDAVN-----------------------------------------------------------------------STARIIVPTKELVLAGKDAAAEYDELA----EPQDFQDDPDIVAFRKSNKLGFFIKVIPQREHDADVVVSFKIRHDFRNLAAPARPSEDGADAPAE------------PVWLSHHVDLSLGPLA--
>CIOIN12577
----------------------MASLLQVDRVQYVFDVDTQDSQSLSRLYFCIYCLGLRSS--HNLLHE-----------------------------------------DDSHFCPQALDSLASAEAVSRKNKCSNSWRCPACLHTLSTRATSTISPPTTDSNK------------------------PTVKTVYYQSCTFCRWSTRSVGI----DDKEVANDAWMEKE---NPSLPRINKLLEYYKYLEHKEKVEQ---ARKSPIKKE--LMSVTMQL-----KQKYTSSKHSPGKKSMFGDS--LSGALSSLRLK-DVSSLKDVSIDAS------STLA-----LDDVEKLNTDVYKPV-----QFTAMTSTAQRLDQPGNQIIECSDLAPRRSQMFMKQSLRCKICDHNIIKPEYSPTSI-KFKIHLIALNHIPDIRISKPST--------------------------------------LRAGERCQFVLSITNPTEHVIHATFLPMEETKHE--------------------------------------------------------------------------INAKIELPTCDIVVGKFDDAAEFVDQL----TSTNNTDDASIIAFRRGNKVGFYVHCTPDPALSPGDNVWVGMRFKHEHYGSAPLALLLKGGEVEKEPE---------PNWLTHSVFINLGKIQSS
>H2YNG3_CIOSA
----------------------MATLLQVDRVQYVFDSDTEESQSLARLYFCIYCLALRSS--DDLQHE-----------------------------------------DDSHFCPQTLDGVASQEAVSKKNKCSNLWRCPSCIHPLFTRATSTLYPPSGESSK------------------------PTVKMVYYQVCTFCRWSTRCVGI----PDKEVLTGTWAEKT---NPTLPRITKLFEYYKYLEQKEKRDN---ARRSQKKKD--FLSIPLQL-----KQKYTSGKSPGKKSVLG-------DPLSTLRMK-EPSMLKEVEVDSS------P--------TLGLEDLEVAAPGEQV----DFTSFSSIGQRLDQPDSQVVSTKEFVPRRSNMFLKQSLRCKTCDHNIIKPEYSPTSI-KFKIHLIALNHIPEIRVHKACQ--------------------------------------LSPGVQSRVILSLCNPTEHVIHTTFLPLDGKLRQ--------------------------------------------------------------------------PNAQIELPKSEVMVGKYDEASDLLAQPGA--SPDSIPDDPSLIAYRRGNKVGFFVDVLPDSGLTPGDEIWVGMRFKHEHFGAASVALLLKGEGQVE------------CTWLTHTLYVNVGH----
>STRPU16110
----------------------MAAKLELQRVQILCSCN--ARSPITQLYFCKHCLKIRCG--KCVSHE-----------------------------------------VDSHYCPNCLENMPSAEAKSKKNRCGNCLDCPSCQHTLSHRATSVAVPDPRDPTK------------------------TTTKKAYYLACGLCRWSSRDAGM----PDKDSASGPWLEPE---NAGARRITDLSDYYHQLAKQEKMER---EHKKFTRRR-AYFRLQ---------EKYLSPGAPGRRRSSA-----LLSSFTGLALK-D-EQATIIPVE--------PAVA-----SEEVDALPNKILTQPV----VLEKICTIRQRLQHPDHHCVSVEQMYPRHKHLLIKRSQRCRECEHNLSKPEFNPSSI-KFKIQLVAIQHIPDVRIFLVPN--------------------------------------LHYGKESIVTLIISNPNEKRMSIRFDGSNPKECEDTH-----------------------------------------------------------------------ATAQVIPPEDELMLGPKDPTAEFDDSTADI-QYDAYNDNTEYVQFRKAHKLGVLFKVIPQRATDNVVVVFTLKYKYKNTAPALNSSQDETSSPA--------------AVWLEHEVTVDIGPLVS-
>A0A1D1V1K2_RAMVA
--------------------------AQGDKVIY-SDGD--VHGSVFWLHFCRHCKQLRNR--NGIQEE-----------------------------------------IEVLRCTSCSETFTHSETSEKEHGCPQCFECPVCSQALIVR-SSIVSSGEVAPEDLSAEAK------------------ALQEKKFHLVCRTCRWSTRSAGIPDATKQSSVVSPWNFKPS---SSTHADVLALADYYRGQSITDRASMIS-KNQKPKKYRPGYPFIA---------DKYKLVSVAQKRISAA------------------SAAPPDMVVLQAR----LPNVGYL---DNLTECSDEKLLRSVSVE--EAQKRLTLDKRLCYPGEQPLTAEKLLPRNKPLVVKKLSRCKACQHVMTKTDFAAAHT-KFKINSSAPLLVPTIKPCKPSL---------------------------------------TVGKSCTFVVTVKNPFVNDIQMSFSPVPEAEVMPSWINGV-------------------------------------------------------------------AVQNVELPSTPVTILSRLCVADEKPSEG---TGALAREESSFVAFRKLYTVGLKFTCTPVSKEMDNWVSFMITYDYQEVQNTLFTSASGTDLTNSSSGEPKPKEPQIQTTWITLRVDMNLGK----
>B7PEE3_IXOSC
----------------------MAEIFTNERVFYICSCG--SKRPIARIYFCRHCSKLRCG--DCVSHE-----------------------------------------VDSNYCSNCLEYMPSPEARIKKNRCQSCFDCPSCMHALSVRATSVQVQTPEDPNK------------------------TVAKKVYYLACGFCRWTTKDVGM----ADQPVASGGWPEFENPWTKRASSVSSLFEHYRIVAQKDKQER---DRKKTGQRS-GYLHYSVSTCFCFCCAFRGLLSLLDSWVQGK-----PATRFTHLSHE-DAKVAEEMT----------PATA-----TEEIEPLPESFFTEPV----NVAKVCTIMQRLMQPEFQPTVTSELFPKRKHLLIKRSQRCRECEHNLSKPEFNPSSI-KFKIQLAAFHHIPDIKIKSVTE--------------------------------------FKTGEECYVELCVHNPTPHVTHVTFLPLEEPMNG--------------------------------------------------------------------------TTAAILLPSIEFTLPARDDTAEFDDNS-----DSTFADDPNIVTFRKANKLGFYVRVIPSEHEAVIVGFQMRHDFTNMVVQLQTEHREPQ------------------VVWMNHKLLLNLG-----
>A0A1D2MR19_ORCCI
----------------------MAHLFQLDTVKYVCCCG--SLKPICNVYFCRHCLRLRCH--YCVSHE-----------------------------------------VDSHYCGNCSENMPSAEAKQKKNRCGTCYDCPSCKQTLSIRATTIQVPNEDEPEK------------------------LVAKKLYYLACGFCRWTSRDAGL----PDSQNTSGPWAEPE---NPLGQQITEISDYFRMLAIREKNSK---DKKFVQKSK--YLAAG----------RHGVAHLLPRRYPVSVPEE-----------M-SKALPPPTYIA--------STEG-----MEDLPEVSDDVYEDEL----IIPKVTSLPQRLRQLETQPTETSKLLPTHKQLLVKRSLRCRVCERNISKPEYSPVSI-KFKIQLNAYFHVPQLRLMTPLNEP------------------------------------LVPGGKARIVLRLANPTQFPTAIKFLPFSFVPLQKNGATEKRILDPGSFDPTRESSTDHSLPSHTPTPTTSITFITPGVTGVGALGSGESTQIMKEIHVLPKRSERFFQNCDVIPPADEIVLPPRDETSDFDDFA----ETPDFNDDPKLVPWRKANKAAVYLDVIRQANEDNEPPVLGLTIEYDYVNTIVALESKGVQEPQ--------------KVRLQAHLLIALDR----
>DROME04390
-----------------------MSFMQPSPVKYACSCG--ILNPINTLFFCRHCPKLRCG--FCVTHE-----------------------------------------IESHFCSNCLENIPSTEARHKKNCCANCFDCPCCQHTLSARASTVPVVRKSEEAKEPKDGDSKGEATPPVPASSKPSAVPTTKKMYYLSCLSCRWTTRDVGI----PDQGVATGTWPDNE---CLYQARFNALVEYFQAVVLQEKQEKLEFMRRKAPKQH-KFPSLT---------DRTGLTVSLIRRQIGW---------------N-DKAPKAKAVIT--------PAEA-----TAEVEGLPENIFTEPL----NLRNVTTITQRHSQPADQPTAVGSLYPQRRSLWIKRSLRCRQCEHNLIKPEYHPTSI-KYRIQHFASYHVPEVVMVRCEQP-------------------------------------LVAGKSNAILLKLTNPTIYDMTIRLLTASPPEDPQLSTEATRVAKEEPISSSPLLKAVGITLSRQNSTREVKRDVIDI------------------------------SNAEIVPLESEFVLNQRDDSKEFDE------DVQLSTEEPKFIVWRKGNKVLLRLQFTPAEELSGLADVVLGFYMQYTYVNTVNNAQEKREPT---------------THVLHSRVFITAGATEQK
>A0A3R7M8D9_PENVA
----------------------MAHLFQVDRVRLLCSCG--VLKPITAIYFCRHCLKLRCG--NCVSHE-----------------------------------------VDTLFCPNCLENMPSTEARLKKNRCANCFDCPSCCHTLSTRATSIQAPSPEDPSK------------------------TVARKVYYLACTSCRWTSRDVGL----KDQTVATGGWAEQD---NEHYKELQTLLEHYRSLAQREKLEK---ERKRFSHRKSSYFSMT---------DKYSLPSLIGRKSLSP---------LSPYSPKGDGSQTSELT----------PSEA-----VEEVEGLPADIFTEEV----NLSSITSMEQRMASPEWQPEKSSDLYPLHKHILVKRSLRCRHCEHNLSKPEYNPSSV-KFKIQLGAFYHVPEVRMVQQAD--------------------------------------LKWGVETSVQISLCNPTPHDMTLAFLPFVPEAHIAAQQKGEELGEGGSLNTSSLVRVVDIPVEKTDLT----------------------------------------PTADVALPQGQLILTARDDTAEYDDQD----ANSSFNDDPQVVAWRRANKVGVNLLVTPQSGAKRAIVGFVLRYEYTNTVATATESR---------------------TVTLNIPVMVDVGPVS--
>A0A553N7J1_TIGCA
-----------------------------SRVQYTCSCG--APQTLSRLYFCRHCWAPRCG--YCVSHE-----------------------------------------VDSHYCPHCLENMPSAEARLKKNRCGNCFDCPVCAHNLSTRATSTPVPRPDDPSQ------------------------LVAKKVFYLVCAFCHWTSRDIGL----PDQAVASGAWPDLE---PHQAARLAQIQEHYRGLAQREKLEK---ESRRFLGRKLSYMQLS---------DKYGVSSAVARKRAGL-----PPAARSQLETA-SGAEAGRNAVELAPS----PAVA-----IEEVEVLPEDLFTRPV----VLSDVMALPARLSLLEQPPVMARDLYLKHKHLMIKRSQRCRECEHNLCKPEYNPSSI-KFKIQLAAFYHVPEVVIYRVDPV-------------------------------------RKPGTTVRFILKIVNPTQHPTQVEFLSMGQYQAARQSLEGAPAGPPEISPDKKPLGLIRHTMLVKAGEAQQIV-----------------------------------ANAQCLVPVGQVHLPQRDDAAEYDDTGP---DIKNVVDDEKIVAWRKDNRVGVHFSARIDSDVTPNTPIMTSMALKFLYTNTISALEQKEAQ----------------TAEIMIPVHLNLGP----
>E9GT10_DAPPU
----------------------MTHLFKSEKVQYLCTCG--SLKPLCRTFFCRHCLALKCG--DCVFHE-----------------------------------------VDILYCSNCLENVPPGEARVKKNQCSECFECPVCDQLLLTRATNIQVPSTEDPSK------------------------LVPKKMFYLVCGFCRWTTREAGL----PDQPSATGSWPDSD---NANSARVAALLEHYRSLAQLDKFEK---EQKRQLKRRSNYLSFT--------ADKYSLSALAARKRSGL--------PFSGSLGM-KKETPQIYKVE--------SAVAF----EETDDMLDPEIFTKVL----NLSFVTTIDQRIRQSERQPVKSEDLIPIHKFLSVRRSQRCRFCEHNLSKPEYNPSSI-KFKIHLGAFYHVPDVIIFRNSR--------------------------------------------DDMQLRLCNRSQYPTHVRLLSLDQFSSIAHSKIEELESSFGEAEKEKKSSSSMVGHELCESPATQAANFRSCLTNALKEK----------------------VNAFFQLPSEQILLPARDDLAEYELT-----APQNLKDDPKAVLWRKGNKVVVSTPLTVLDDELEEKRAGFVFEFGAVRAGFETKEVQPQ------------------PTNVYIPVFISLG-----
>A0A0V1IFD7_TRIPS
----------------------MSTLYDIQRTLYFCSCQ--RWLPLCELYFCKHCICFRCY--NCAKPE-----------------------------------------VDSIFCAQCMENRSIAEARAAKNRCECCECPVCGAKLEIRMKCENANSSGSEKSNENES--------------------ENNNKQFRLQCFTCMWSSLEAGI----PDDKFIIEKCNQPE---PPYAKESKCIMERFRQMARIEKLQI---ERKKFMPKRLSLFQFH--------PDKFPMHDYLTKQQMST-----SLESFSPLYEP-----------------------------SEDVEPLDSSIFVDPL----YISDVTSMEQRLRHPLLQPRYVKDLLPVKKQLLVKQSLRCPQCDHNISKGEYVPESI-KFKINCSAPLIIPELRLAEHVD--------------------------------------FKLNEETKVVITITNGSLMDVVLFLLPDASENE----------------------------------------------------------------------------HIKVSLPIGEISVPKFVYSTQFAEE-----GQELLKDETEGVVKRFGNKVFIEIMVTVQKNITPVTLSLILKHHHVGNVRLTEGE----------------------VEWLEHRVRMKL------
>CAEEL10866
----------------------MSELLQYSRIKYECTCG--KFRTLPDLVFCRYCFKIKCD--DCSLGE-----------------------------------------VDNIFCPRCLEPSSVPEARLKKHKCASCNDCPKCANVLSAR---------------------------------------TENDNVYLVCQYCRWSSREANQ----EDQE-NTKSWPTKE---NPLVNQLGEVTAYMKRLELIENAPK---DLKKGKSGK-AWTAFH-------LKDKFGFQQMVDKRKKALAPEMN-------------------------------PVDAHA---PTEAPTLEDEIKER-------TDDLRTLDQIIMQPLINI--SEPLLPVQVPLAGRVQVRCDECERTLIKRDFGVTTF-KFKISSFARQFVPDIRMSRPVDD-------------------------------------LKVGETSHVFLSITNLSSSAMDLTIAPQSGN-----------------------------------------------------------------------------GFIQCSSDPIQLLLPSSRASDTA--------APGVHADQSDVIVFRQHNRVGLRLDVIPTEMDLSSPCLNLLITYCQDGSFRLSSASDKILKPEETCP----------DPILSANLKVDLR-----
>A0A3M7RFP3_BRAPC
----------------------MATLIDSNKVKYLCSCK--RLKPLSYLYYCKYCKPLTLKCKDCVIHEI----------------------------------------DQKFFCTNCLDNKVQKEVMAVKYKCSSCFNCPNCKNLLLTRASSVKVPKDSAASNQSLEQQSPQTP-------------QQPQKVYYLICVFCRWTTREVGI----PDVTSVPDGWKLLE---NPFSKRVQELTEAYKVIAAREKLEKDR-KKFPTLKRRSLYISGSSASSSILHSDKYGILAPAQKRLAVT------------ASIG-NQNLDPQITIEQQFKSLIKPAET-----VDSFDELPEDFFTKQS----NINSITSITQRHANPDFQPSKTSELYPLNKFYQSKESKRCSGCEHNVLKPESNIISI-KFKLHQMAVFLVPEVRIVTIPE--------------------------------------WKINEPNEVMLSVTNRYEGDVNISFVNLADDKVSNLSNFE--------------------------------------------------------------------ANARIEFEYQDSVIIDRQDNSKVVPAQ----LKQTDEQTKGFVCFRRDNKIAVKCLVTPMTKPTNKEPDYVKCIFGLKCSINMPESSSPQIQSSSSGSKENFT-----NSVITHHVFVDFGPL---
>A0A564Y315_HYMDI
-----------------------ATYYDLRRVQGLCSCN--RSALLSQLYFCRHCYDVRCG--NCVSHE-----------------------------------------VDSHYCPNCLENMTSAEAKMRKHRCGNCFECPSCGHTLSTRGTLALAPAVGVSGSTTPGETP-----------------MTPQKTYYLLCAFCRWCTRESGI----PDQK-SPGGWQETP---NPHAERIEELINEYRQFAMKEKNER---ERSKYKKRK-YILSVS------HLVERFPVLTPRFRRRYSN----------WGSYGR-DTNSSPDIKIT--------SAEA-----TAITESFNVDDLVNKPF---VYEKITSVQQRHMSPWLQPTETVCLEPRHKALAVKRSLRCKKCEHTLSKADFNPSFI-KFRINLSALYHLPDLHFSLPPSVIEPPPSSDQPLRRVTPMSLPTITFDSVPPSRELKIKGLSVEKPINVVLVLSNPAHRITTVRLRQLTLEEETEKLKEFFTKTGCSTPTY---------------------------------------------------------STVKLDLPTIGIKIAAKSDASEYSDLVTGQTTNEFKDDDPKLIAYRHGHRVGINVGLRLLAKAKGNQPLRAAIQMNFDYLNTTASIADARTST---------------------------------
>K1Q3R0_CRAGI
----------------------MSTFVDVNIVKYLCSCG--KRHPICRLYLCRHCLKLRCG--DCVQHE-----------------------------------------VDTPYCPNCLENMPSAEAKLKKNRCSNCFDCPSCGHTLTTRATSTSVPDPEDPNK------------------------TTPKKMYYMVCGFCRWTTRDVGI----QDKPVASGGWEDLE---NKDTKQIFSLLETYEKIAQKEKAEK---ERKKYVRRR-SYLSYAAG------MDKYGMVSVAAKRKQGN---------LANLSIK-ENEEVSFSMVK--------PSET-----VKTFDPLPESIFTEPI----QLDKMSTISQRHASADFQPGESSALYPLHKHLLIRRSLRCKECEHNLSKPEFNPISI-KFKIQLIALHHIPEIKIFSLPE--------------------------------------LNLKKECKVVLTLTNPSAYNCSISFLQPDPKEDDF-------------------------------------------------------------------------SNAKVELPKHPIVVAQRDDAALYDDGSQ---GHEAFKDDPSVIAYRKSNKVGFFMKVKPQNPDEDVKLSFLLKHEYRNTAIALPSENQEPQ-----------------IASLQHQVFINLGPP---
>R7VEK2_CAPTE
----------------------MATFVTEDRVLYAASSG--AKAPLCRLYFCRHCLKIRST--NCVSHE-----------------------------------------VDSLYCPNCLENMPTNEASLKKYRCSNCFDCPTCCHTLSTRATTIPMPDRDQPGK------------------------IVPKKVYYLACGFCRWTSRDVGM----KDQLVAGGGWQNQE---NPHDKRIFYLLDHFRQLAAKEKAEK---EKKKYIRRR-SHLHLS---------DKFGLSSVAARRRSGL-------LSVGSPSMK-ESEDVKIQDIE--------PNIAS----EDVDDQLDDSIFTQEL----DLSKVTNIKQRHANPDVQPMKTTDLYPKHKHLLIKCSQRCRECEHNLSKPDYNPHSI-KFKIQLVALHHVPDLKMMSFPS--------------------------------------LILNKESQVVLIVLNPLDTLVHMTLLPLEKEKDDW-------------------------------------------------------------------------STAKIVIPSCELLLSPRDDAADFDENTD---QKQAFKDNTSVVVFRKANRLAFLIKVIPQSQDEEVKVAFQMKYDYRNLASALQQTEGKEPE----------------MVWLQHSVFLNLGRL---
>TRIAD02371
-----------------MATIGIGPLATGAHVLYSCSCK--ELGELERMYFCRHCLKLRCI--DCVSNE-----------------------------------------VESFFCPTCLESMPSAEARQKRNRCSNCLECPLCTNTLSVIATATDEPATLDNDKEPEIEQKNDTDSKENHPDKE----DSEDKLYYLSCGFCRWTSRDIGL----PDQQQSSGKWPEVE---FQNANKVNELIEYYRGVEQLERAEK---DIKIHKRRRSTYMSIGTGK-----ISSFQRRSMHSRTSNAS------AISLGSFQIA-TGQKPKDAGVSQS---------------TEDPKRTSEDILEV------GSEQITGLMQRLCFPSCQPSKVKDLMPIRKHLLAKKSQRCKI----------------LIGMYFINRQYTPRVIITQVPD--------------------------------------LLFNQENKVTLTIINPLDASVKFILSPLTLNEDKPVPFP---------------------------------------------------------------------QTAEIIPPEKELILSAKDDSAEFDYSET---AASTFNDDPRIVLARRANRLSIYCRIIPKKAFGHVKCSVVLKYDGKSIKKGDAE-----------------------ASWIEHHVHLNLGIVSTK
>NEMVE10201
--------------------MATILNPDGQHVLMTCSCH--ALSPLTRLYFCRHCIKLRCQ--LCVSHELKEKEQIEILFMKEIVCSSALYCLSLYYAGKLIRVLSLFLQVDSYYCPNCLENMPSAEAKLKRNRCANCFDCPSCGNTLSTRATAVAVQSDDAKT-------------------------TQAKKVYYLACAFCRWSSRDVGI----PDRSVASGGWQEQD---NPVTKRIGTLVDYYRQLAHNEKIEQ---ERKKLSKRR-SYMHFAVST-----LIPHIISSHLSQGYANIFAFLWLLLVFSAYSQE-MTEEEAELK-E--------PSVA-----TEDVDTLPEEYYTKPL----VLERVPRISQRLANPEFQPGDISSLYPRHKHLLAKRSQRCRECEHNLSKPEFNPSSI-KFKIQLGALHYVPRLRIAGVGS--------------------------------------LECDKEGQVTLTLTNPVENIVKVSLLPYIENTAEKQSKDSSEEDSAKD------------------------------------------------------------KNDSVVLPTFPLALAARDEAAEYDEADV---NAEMFSDDPRVVADRQSNKLWFYVKVTPKQPTGDVKVCTEV------------------------------------------------------
>CAPO300785
MATKSNALPLAASLGIRDVGTPRGEHVQHTAIAYTCTCG--ARFQLPWLHMCSSCVVLRCP--KCVARE-----------------------------------------IDTYYCSGCLDIAPSPEVQTNKNRCTKCFVCPVCTSTLTTI--------------------------------------ASADRQFFMACGYCQWNSVELGL----IADKIEGIRRSQLD---QDQVDRFAALSAQFQTLATKDRAELER-AEKHNRYRK-HLLPLTTRALVGGASPMKGIGSPFTSSTALF----GSGLGLGSLSID-AVELLAPAQRNALSR----PANLSLAALLKDTTLDPAQYWFSGENGQGSVADVTTLKQRYTKPDVQPELLSALYPDRRQLSVKTRKLCPQCNSQIVKPDISTSASNSYLPRLSIVSITPALRRPGFVDPQAEPAADGSAP--------------------------APVDGKSSLVLRITNPLDHDVTVTLTLDELVPA---------------------------------------------------------------------------SSLGIELPSRPLVLGAFHEVPLDDDDP----DKPRYNDDPDIVVARKDNSLCVLVRLTMPSGVDLSEAIFTPPLIPAGSAT---------------------------SNAIAFPVSIYLGP----
