# Supplementary material for: Cryo‐EM reveals the complex architecture of dynactin's shoulder region and pointed end
Source: EMBO J. 2021 Mar 18;40(8):e106164. doi: 10.15252/embj.2020106164 (PMC8047447; doi:10.15252/embj.2020106164)
Supplement: Supplementary file 4 — Source Data for Supplementary Figure S2 [file EMBJ-40-e106164-s006.zip › EMBOJ-2020-106164R1-Figure_6_Source_Data_2-sd.txt]

>PIGXX20735
MELGELLYNKSEYIET-ASGNKVSRQSVLCGSQNIVLNGKTIVMNDCIIRGDLANVRVGRHCVVKSRSVIRPPFKKFSKG------------VAFFPL-HIGDHVFIEEDCVVNAAQIGSYVHVGKNCVIGRRCVLKDCCKILDNTVLPPETVVPPFTVFSGCPGLFSGELPEC-----TQELMIDVTKSYYQKFLPLTQV--------------------------------------------
>DCTN5_HUMAN
MELGELLYNKSEYIET-ASGNKVSRQSVLCGSQNIVLNGKTIVMNDCIIRGDLANVRVGRHCVVKSRSVIRPPFKKFSKG------------VAFFPL-HIGDHVFIEEDCVVNAAQIGSYVHVGKNCVIGRRCVLKDCCKILDNTVLPPETVVPPFTVFSGCPGLFSGELPEC-----TQELMIDVTKSYYQKFLPLTQ---------------------------------------------
>ANOCA11159
MELSEMLYNKSEYIETVASGNKVSRQSVLCGSQNIVLNGKTIVMKDCIIRGDLANVRVGRHCVLKSRSVIRPPFKKFSKGWL----------IQYVMF-YICKALYFAKDCVVNRFEDPSGVRKKRYINTGRRCVLKDCCRILDNTVLPPETVVPPFTTFSGCPGLFSGELPEC-----TQELMVDVTKSYYQKFLPLTQV--------------------------------------------
>A0A452GN27_9SAUR
MELSEMLYNKSEYIET-ASGNKVSRQSVLCGSQNIVLNGKTIVMNDCIIRGDLANVRVGRHCVVKSRSVIRPPFKKFSKG------------VAFFPL-HIGDHVFIEEDCVVNAAQIGSYVHIGKNCVIGRRCVLKDCCKILANTVLPPETVVPPFTVFSGCPGLFSGELPEC-----TQELMMDVTKSYYQKFLPLTQV--------------------------------------------
>A0A4D9EJZ3_9SAUR
MELSEMLYNKSEYIET-ASGNKVSRQSVLCGSQNIVLNGKTIVMNDCIIRGDLANVRVGRHCVVKSRSVIRPPFKKFSKG------------VAFFPL-HIGDHVFIEEDCVVNAAQIGSYVHIGKNCVIGRRCVLKDCCKILANTVLPPETVVPPFTVFSGCPGLFSGELPEC-----TQELMMDVTKSYYQKFLPLTQV--------------------------------------------
>CHICK03659
MELSEMLYNKSEYIET-ASGNKVSRQSVLCGSQNIVLNGKTIVMNDCIIRGDLANVRVGRHCVVKSRSVIRPPFKKFSKG------------VAFFPL-HIGDHVFIEEDCVVNAAQIGSYVHIGKNCVIGRRCVLKDCCKILDNTVLPPETVVPPFTVFSGCPGLFSGELPEC-----TQELMIDVTKSYYQKFLPLTQVASARV---------------------------------------
>XENTR01785
MELSELLYNKSEYIET-ASGNKVSRQSVLCGSQNIVLNGKTIVMNDCIIRGDLANVRVGRHCVIKSRSVIRPPFKKFSKG------------VAFFPL-HIGDHVFIEEDCVVNAAQIGSYVHIGKNCVIGRRCVLKDCCKILDNTVLPPETVVPPFTVFAGCPGLFSGELPEC-----TQDLMIDVTKNYYQKFLPLTQI--------------------------------------------
>Q6DJF9_XENLA
MELSELLYNKSEYIET-ASGNKVSRQSVLCGSQNIVLNGKTIVMNDCIIRGDLANVRVGRHCVIKSRSVIRPPFKKFSKG------------VAFFPL-HIGDHVFIEEDCVVNAAQIGSYVHIGKNCVIGRRCVLKDCCKILDNTVLPPETVVPPFTMFAGCPGLFSGELPEC-----TQDLMIDVTKNYYQKFLPLTQ---------------------------------------------
>DANRE29845
MELCEILYNKAEYIET-ASGNKVSRQSVLCGSQNIVLNGKTIVMNDCIIRGDLANVRVGRHCVIKSRSVIRPPFKKFSKG------------VAFFPL-HIGDHVFIEEDCVVNAAQIGSYVHIGKNCVIGRRCVLKDCCKILDNTVLPPETVVPPFTVFSGCPGLFSGELPEC-----TQELMIDVTKSYYQKFLPLSQI--------------------------------------------
>Q4S9I2_TETNG
MELSEILYNKAEYIET-ASGNKVSRQSVLCGSQNIVLNGKTIVMNDCIIRGDLANVRVGRHCVVKSRSVIRPPFKKFSKG------------VGVFPSAHRRHHVFIEEDCVVNAAQIGSYVHIGKNCVIGRRCVLKDCCKILDNTVLPPETVVPPFTVFSGCPGLFSGELPEC-----TQDLMIDVTKSYYQKFLPLSQ---------------------------------------------
>CIOIN04702
MDLEEIYYDGENYIET-ATGNKVSRQSVLCGSQNIVLNGKTIVQSDCIIRGDLANVRVGRHCIIKSRSVIRPPFKKFSKG------------VAFFPC-VIGDHVYIEEDSIVNAAQIGSYVHIGKNCVIGRRCVLKDCCQIADNTILPPETLVPPFKLYGGSPAVCVEDLPEC-----TQYLMIDATKQYYENFKSKKTVIV------------------------------------------
>H2Z0P8_CIOSA
MDLEEVYYNAENYIET-ATGNKVSRQSVLCGSQNIVLNGKTIVQSDCIIRGDLANVRVGRHCVVKSRTVIRPPFKKFSKG------------AAFFPC-VIGDHVYIDEGSVVNAAQIGSYVHIGKNCVIGRRCVLKDCCQIADNTVVPPETVVPPFKLFSGSPAKCVDDLPES-----TQYLMTDATKQYYENF--------------------------------------------------
>STRPU00750
MELQDSFYIKAEYIET-ASGNKVSKQSVLCGSQNIVLNGKSIIHSECIIRGDLANVRIGRHCVISSRTVVRPPFKKFSKG------------VAFFPL-HIGDHVFIDEDCIVNAAQVGSYVHIGKNCVI-------------------------------------------------------------------------------------------------------------------
>A0A1D1UU21_RAMVA
-EMEERFYYPKDFVET-NTGNKVNKKTILCGSQQILLSGKSILEQDSVIRADLAAVRIGKFFVLGRGAVLKPSYKTLNKPAVNTQSGATGLNFMYSSM-NIGEYVFVNENSFVQASMIGNHVYIGQNCVVSRGVIIRDCVSIADNTYVPPDTVIPPFAVFAGNIGKQIGELPDC-----MSDLMEEFSTAYYTKLIPI-----------------------------------------------
>A0A4D5RJN2_IXOSC
MDVVDVWYNKQDYIET-ASGNKVSRNSVLCGSHNIVLNGKTIIQSKSIIRGDLANVRIGRHCVISSSSVIRPPFKKFSKG------------VAFFPL-QIGDHVFIDEGSVVNAAHVGSFVFIGKNCVIGRRCVLKDCCMVADNTVLAPETVVPAFAVFSGCPGLFSGELPEC-----TQDLMIDFTKAYYHHFKPTES---------------------------------------------
>A0A1D2MR53_ORCCI
MELKDIFYNKQDFVET-ASGNKVSRSTVLCGSQNIVINGKSIVRDGVIIRGDLASVRIGRQCVIDRHVTVRPPFKKFSKG------------VAFFPL-HIGDNVFIGEGSVVNAAVIGSYVYIGKNCIIGRRCVLKDCCMVADNTVLAPETVVPSFAIYSGSPGLHTRDQPDC-----TQDLMIEFTKSYYQHFLPNTA---------------------------------------------
>DROME02747
MEIPDTYYSKDEYVET-ASGNKVSRHTVLCGSQNIILNGKVIVQSGAIIRGDLANVRTGRYCVIGKNSVIRPPYKQFSKG------------IAFFPM-HVGEHVFVGEGAVVSAATIGSYVYIGKNAIIGRRCVLKDCCVIEDGAVLPPETTVSSYMRYTARGTIEGGQGNPYFVPAAMQDEMINYTKSFYEHFVRAPAPAS------------------------------------------
>A0A3R7P7Z0_PENVA
MELQDSFYPRAQYIET-ATGNRVSRASVLCGSQNIVLSGKVIVLSGVIIRGDLANVRVGRHCVISSKAVIRPPFKKFSKG------------VAFFPL-HIGDHVYIGEGSVVNAAVIGSYVYIGKNCVIGRRCVLKDCCMIADNTVLPPETVVPPFAIYSGSPAKHTGDLPEA-----TQDLMTDYTKSCYHHFIRVK----------------------------------------------
>A0A553NSV2_TIGCA
MELPVIPFNKEEYIET-ASGNRVSRQSVLCGSQNIILNGKNIVQGEAIIRGDLANVRVGRHCIISPKSVIRPPFKKFSNG------------VAFFPL-QIGDHVYIGEGSIINAAVVNSYVYIGKNVVIGRRSVLKDCCMIEDNTVVPPETIVPTFSRYGGSPARKIGELPEC-----AQDMMMEFTKSYYRNFMPVKE---------------------------------------------
>E9FWG0_DAPPU
MELEDIFFSTSEYVQT-HTGNKVSRQSTLCGSQNIILNGKNIIMGESMIRGDLANVRMGQYCILSKQSVIRPPFKKFAKG------------VAFFPL-HVGDHVFIGENSVVNAAVVGSYVYIGKNCVIGRRCILKDCCMIADNTVLPPETVVSPFTVYSGSPGHCIEELPEA-----MQDLMIDYTKSFYQHYIPDKDA--------------------------------------------
>A0A0V0XHX7_TRIPS
MEPQVVYFNKKEYLQL-ASGNKISVRSELSGSQNIMLKGKSIIREGSVIRANRSTVQIGKFSYIGCNTILMPALKTFTNG------------FTVLPL-KIGDYVYIDDNSVIQCTRIGSYVHIGKNCVISEYCIIKDCCVLEDNTVLPTQTIVPPFVRISGNPGKIVGFLPNC-----TQNLMIDIMQSIYNNFRPSP----------------------------------------------
>CAEEL00393
MDLPIVYYDETEWAKT-HTGNKVNKKHAIAGTQNILIAGKTIIEEGVTIRGDLATVKIGKYCVLKSRCNIRPCMKIFSKK------------PTMCNV-MIGDYVFIEEECVVNAAQIYAFVHLGARAVLGNGCVIRECSRVLPDTVVPADALFPPYSTIGGNPAQVVGTEPRC-----TENLMMEAITMYYDNFVPKQRAIA------------------------------------------
>A0A3M7Q8H8_BRAPC
MDVPELLYKKPEFIET-ASGNKVSKNSVMCGSQNIILQGRTVVLQDCIVRGDLAGVKIGRHCIIGERVVIRPPFKRFQAG------------VAFFPM-HIGDYVVIEDDCVINASTIGSYVHIGKGSVIGRRSTLKDCCAIAPNSVVPPETIVPPYAYYSGQPALYVNDLPEC-----TRELMVDYAETFYQNFK-------------------------------------------------
>A0A0R3SFR5_HYMDI
MELQDILYEGSQYVET-ASGNRVSRDAVICGSQNIVLSGKTIIMSNCIIRGDLANIRIGRRCVISEGAVIRPPFKKFSKG------------VAFFPL-QIGDHVFVGEGAVINAAQIGAYVHIGRNCVVGRRCVLKDACALLDNTVLAPETIVPPFSVFGGSPGRLVAELPEC-----TPELMAELTRSYYEHFVPNPA---------------------------------------------
>K1PW80_CRAGI
----------------------------ICGSQNIVINGKTIIMTDCVIRGDLANVRIGRHCVVSKRAVIRPPFKKFSKG------------VAFFPL-HIGDHVFIGEDSIVNAAQVGNYVHIGKNCVIGRRCVLKDCCAIADDTVLPPETVVPPFTVFSGSPGQFTEELPEC-----TQDLMVDVTMSYYQHFKATP----------------------------------------------
>R7USF7_CAPTE
MELQDSYYTKSEYIET-ASGNKVSRQSVLCGSQNIVLSGKTIVMSECIVRGDLANVRVGRHCVIGRRSVIRPPFKKFSKG------------VAFFPL-HIGDHVMIEDDTIINAAQIGSYVHIGKNCVIGRRCILKDCCAIADNTVLPPETVVPSFTVFSGSPGVFTSELPEC-----TQDLMIDVTRSYYQHFKPHA----------------------------------------------
>TRIAD07891
MELPDNYYFKAEYIET-ASGNKVSRYSVLCGSQNIILNGKTIIQDDCIIRGDLASVRIGRHCVISQGTVIRPPFKKFSKG------------VAFFPL-QVGDHVYVGKDTVINAAQIGSYVHIGNNCVIGRRCILKDCCSIADDTVLPPETVVPPFTYFAGSPGSLKSDLPEC-----TQEMMIDMTKSYYQHFIPIKEEKKQKKSKESK----------------------------------
>NEMVE13844
MEQTDTHYNKAEYIET-ASGNKVSRQSVLCGSQNIVLNGKTIIQSDCIIRGDLANVRIGRQCVISKRSVIRPPFKKFSKG------------VAFFPL-HIGDHVMIEEDCVVNAAQIGSFVHIGKNCVIGRRSVLKDCCAIADNTVLPPETVVPPFTLFSGSPGVFTAELPEC-----MQEIMTDITRNYYQHFLPLKDDSTAKQDKPVSR---------------------------------
>CAPO306666
MELPIERYDKGTYIET-NTKNKISRHSTVCGTQNIVLGGKSIVHAECVIRGDLKHIQVGKYCILSKRSVIRPPHRLYKGE------------VVFFKL-EMEDYVVIGEDSVVAAAKIGSYVQIGKNCVIGARCILKDCCRILDNTVLPPDTVVPPFAVFGGNPGTLVDQLPES-----AKLLHQELAQTLAANFVPQ-----------------------------------------------
