# Supplementary material for: Cryo‐EM reveals the complex architecture of dynactin's shoulder region and pointed end
Source: EMBO J. 2021 Mar 18;40(8):e106164. doi: 10.15252/embj.2020106164 (PMC8047447; doi:10.15252/embj.2020106164)
Supplement: Supplementary file 4 — Source Data for Supplementary Figure S2 [file EMBJ-40-e106164-s006.zip › Sequence alignment for p25.txt]

Sequence alignment for p25 (DCTN5) used for Weblogo and Consurf figure generation
