# Supplementary material for: Cryo‐EM reveals the complex architecture of dynactin's shoulder region and pointed end
Source: EMBO J. 2021 Mar 18;40(8):e106164. doi: 10.15252/embj.2020106164 (PMC8047447; doi:10.15252/embj.2020106164)
Supplement: Supplementary file 5 — Source Data for Supplementary Figure S3 [file EMBJ-40-e106164-s003.zip › EMBOJ-2020-106164R1-Figure_6_Source_Data_3-sd.txt]

>PIGXX20121
----------------------------------------------------------------------------------------------MAEKTQKS-VKIAPG---------------------------------------------AVVCVE-SEIRGDVTIG--PRTVIHPKARIIAEAG-PIVIGEGNLIEEQALIINAHPDNITPDAEDSEP----------KPMIIGTNNVFEVGCYSQAMK--MGDNNVIESKAYVGRNVILTSGCIIGACCNLN------TFEVIPENTVIYGA----------------------------------DCLRRVQ---TERP--------------------------------QPQTLQLDFLMKILP----------NYHHLKKTMKGSSTPVKN--------------------------------------------------------------------------------------------------------------------------------------------------------------------------
>NP_006562.1 dynactin subunit 6 [Homo sapiens]
----------------------------------------------------------------------------------------------MAEKTQKS-VKIAPG---------------------------------------------AVVCVE-SEIRGDVTIG--PRTVIHPKARIIAEAG-PIVIGEGNLIEEQALIINAYPDNITPDTEDPEP----------KPMIIGTNNVFEVGCYSQAMK--MGDNNVIESKAYVGRNVILTSGCIIGACCNLN------TFEVIPENTVIYGA----------------------------------DCLRRVQ---TERP--------------------------------QPQTLQLDFLMKILP----------NYHHLKKTMKGSSTPVKN--------------------------------------------------------------------------------------------------------------------------------------------------------------------------
>CHICK03336
----------------------------------------------------------------------------------------------MAEKAQKS-VKIAPG---------------------------------------------AVVCVE-SEIRGDVTIG--PRTVIHPKARIIAEAG-PIVIGEGNLIEEQALIINGYPENITPETEEVEP----------KPMIIGTNNVFEVGCYSQAMK--VGDNNVIESKAFVGRNVILTSGCIIGACCNVN------TYEVIPENTVIYGA----------------------------------DCLRRVQ---TERP--------------------------------QPQTLQLDFLMKILP----------NYHHLKKTMKAASTPVKS--------------------------------------------------------------------------------------------------------------------------------------------------------------------------
>ANOCA03289
----------------------------------------------------------------------------------------MTGAEKMAEKAPKS-VKIAPG---------------------------------------------AVVCVE-SEIKGDVTIG--PRTVIHPKARIIAEAG-PIVIGEGNLIEEQAIIINGYPENITPDTEGMEP----------KPMVIGTNNVFEVGCYSQAMK--IGDNNVIESKAYVGRNVILTSGCIIGACCNVN------TYEVIPENTVIYGA----------------------------------DCLRRVQ---TERP--------------------------------QPQTLQLDFLMKILP----------NYHHLKKAMKGSKGGDH---------------------------------------------------------------------------------------------------------------------------------------------------------------------------
>TFK04171.1 synaptotagmin-14 [Platysternon megacephalum] - looks much more like dctn6
----------------------------------------------------------------------------------------------MAERTQNS-VKIAPG---------------------------------------------AVVCVE-SEIRGDVTIG--PRTVIHPKARIIAEAG-PIVIGEGNLIEEQTLIINGYPENISPDMEEVEA----------KPMVIGTYNVFEVGCCSQAMK--MGDNNVIESKAVVGRNVILTSGCVIGACCNIN------THEVIPENTVIYDA----------------------------------KCLRRVQ---TEWP--------------------------------QPQTLQLDFLMKILP----------NYHHLKKTMKMTSTPAKS--------------------------------------------------------------------------------------------------------------------------------------------------------------------------
>A0A452IYE9_9SAUR
-------------------------------------------------------------------------------------------MFPMSFGKSSH-VKIAPG---------------------------------------------AVVCVE-SEIRGDVTIG--PRTVIHPKARIIAEAG-PIVIGEGNLIEEQTLIINGYPENISPDMEEVEA----------KPMVIGTYNVFEVGCCSQAMK--MGDNNVIESKAVVGRNVILTSGCVIGAYCNIN------TNEVIPENTVIYDA----------------------------------KCLRRVQ---TERP--------------------------------QPQTLQLDFLMKILP----------NYHHLKKTMKMTSTPVKS--------------------------------------------------------------------------------------------------------------------------------------------------------------------------
>XENTR09728
----------------------------------------------------------------------------------MRQDVSLLSTSGSQKNPLGN-VKIAPG---------------------------------------------AVVCVE-SEIKGDVTIG--PRTVVHPKARIYAEAG-PIIIGEGNLIEEQAFIRNSFPENIAPDSD-VEP----------KTMIIGTNNVFEVGCYSQAMK--MGDNNVIESKAFVGRNVILTSGCIIGACCQVD------TCEVIPENTVIYGS----------------------------------DCLRRVQ---TERP--------------------------------QPQTLQLDFLMKILP----------NYHHLKKTTKNISTPMKS--------------------------------------------------------------------------------------------------------------------------------------------------------------------------
>NP_001090217.1 dynactin subunit 6 L homeolog [Xenopus laevis]
------------------------------------------------------------------------------MAAPLRQDVSLLNISGSQKNPLGN-VKIAPG---------------------------------------------AVVCVE-SEIKGDVTIG--PRTVVHPKARIYAEAG-PIIIGEGNLIEEQAFIRNSFPENIAPDSD-VEP----------KTMIIGTNNVFEVGCYSHALK--MGDNNVIESKAFVGRNVILTSGCIIGACCQVD------TCEVIPENTVIYGS----------------------------------DCLRRVQ---TERP--------------------------------QPQTLQLDFLMKILP----------NYHHLKKTTKNISAPMKS--------------------------------------------------------------------------------------------------------------------------------------------------------------------------
>DANRE07368
-----------------------------------------------------------------------------------------MADPSAKQTGQKS-VKIAAG---------------------------------------------AVVCVE-SDIRGDVTIG--ARTVVHPKARIIAEAG-PIVIGEGNLIEEQALIINSFPENLLPNTDDVEP----------KPMIIGVNNVFEVGCVCQALK--IGDNNVIESKADVGRSVMLTSGCIVGSCCQIH------TCEVIPENTVIYGS----------------------------------ECLRRVQ---TERP--------------------------------QPQTLQLDFLMKILP----------NYHHLKKTVKSSGTPARS--------------------------------------------------------------------------------------------------------------------------------------------------------------------------
>CAF90471.1 unnamed protein product [Tetraodon nigroviridis]
------------------------------------------------------------------------------------------------METHKS-AKIAAG---------------------------------------------AVVCVE-SEVRGDVTIG--ARTVVHPKARIIAEAG-PIVIGEGNLIEEQVLIINSYPENIQPDTEGAEP----------KTMVVGTNNVFEVGCVSQALN--IGDNNVVESKADLGRNVILTSGCIVGACCQVN------TCEVVPENTVVYGS----------------------------------GRFRRVQ---NERP--------------------------------QPQTLQLDFLMKILP----------NYHHLKKTGRGGGTPVRN--------------------------------------------------------------------------------------------------------------------------------------------------------------------------
>XP_011421441.1 PREDICTED: dynactin subunit 6 [Crassostrea gigas]
-------------------------------------------------------------------------------------------------MSRSS-IKIQPG---------------------------------------------AVICEE-SELVGDITIG--SRTVIHPKARIIAEDG-PIIIGENNIIEELVQIINRNPDGKTNTTQQ--------------VMIIGNNNVFEVDSYVEATK--IGDHNVVEAKARVGRQVELTSGCIIGSKCEVS------SCEVLPENTIIYGS----------------------------------ECHRRVA---ADKP--------------------------------PAQSLQIDFLAKILP----------NYHYLKKIKAGTPQRK----------------------------------------------------------------------------------------------------------------------------------------------------------------------------
>STRPU16110
------------------------------------------------------------------------------------------MSTSTGTMPRPS-IKIGAG---------------------------------------------AVVCVE-AELRGDITIG--PRTVIHPRARIIAEAG-PIVIGESNLVEDQVVIINRKQLGQEGP----------------ITMTIGANNVFEVGSRCEAVR--VGNNNVVESKAFIGRDTEMSNGCVIGAFCNIT------SHERLPEHTVIFGD----------------------------------ECRRRLQ---ADKP--------------------------------QAQTLQLDFLMKILP----------NYHHLKKSTKTKSVEKS---------------------------------------------------------------------------------------------------------------------------------------------------------------------------
>NEMVE10201
--------------------------------------------------------------------------------------------MAAARQTPRK-LKIGAG---------------------------------------------SVVCQE-AEIKGEVIIG--SKTVVHPKARIIAEAG-PIIIGDNNLIEEQVTIINPLQVEENEEVPPER-----------IVMHIGCNNVFEVGSLCEAVK--IGDNNILEAKSRVGRQTVLSHGCVIGARCEVT------SQETIPENTVIYGQ----------------------------------SCNRRVQ---AERP--------------------------------VPQSLQLDFLTKILP----------NYHHMKKSSRS---------------------------------------------------------------------------------------------------------------------------------------------------------------------------------
>XP_027214543.1 dynactin subunit 6-like [Penaeus vannamei]
-----------------------------------------------------------------------------------------MSSLKQLDPAVCN-VKVTPG---------------------------------------------AVVCLE-ADYQGEITIG--ARTVIHPKARIIAEAG-PIIIGEGNLIEEQAQIINRLPEGTEPGEEP-------------QVMVIGNSNVFEVDSYCQATK--VGDNNVLEAKSHVGAGVELTRGCVIGSLCSIT------CPQVVSENTVIYGD----------------------------------ELHRRNQ---SEKP--------------------------------APQGLQLDFLMKILP----------NYHHLIKPKKKVAV------------------------------------------------------------------------------------------------------------------------------------------------------------------------------
>TRY76270.1 hypothetical protein TCAL_12005 [Tigriopus californicus]
--------------------------------------------------------------------------------------------MSSGHGHHSSEVSISPG---------------------------------------------AVVCKE-SILVGEITIG--ARTVVHPKAVIKALAG-PILIGENNLIEDQARIVNGRDEGEAREASEKRDK--------QSVMIIGNHNVFEVDCHSTALK--IGDNNVLESKCFVGRSTELTNGCIVGAGCQID------TEEVLPENTVIYGS----------------------------------QNHRRRQ---GDRP--------------------------------APQTLQIDFLTKVLP----------NYHHLKKPTKKM--------------------------------------------------------------------------------------------------------------------------------------------------------------------------------
>ELU06414.1 hypothetical protein CAPTEDRAFT_173776 [Capitella teleta]
---------------------------------------------------------------------------------------------MIRFYACFS-VKVAHG---------------------------------------------AMVCVE-CEAVGDITIG--SRTVIHPKVRIIAEAG-PIIIGENNLIEERTEIINRLPKGEKGSHNQ-------------TVMIIGNNNVFEVGCKSEALK--IGDNNILEAKAELGRKTELTNGCIVGTMCHMT------SQEVLPENTVIYGS----------------------------------ECERRIQ---GEKP--------------------------------FPQTLQLDFLTKILP----------NYHYLMKPTKGLQS------------------------------------------------------------------------------------------------------------------------------------------------------------------------------
>XP_029834556.1 dynactin subunit 6 isoform X1 [Ixodes scapularis]
--------------------------------------------------------------------------------------------MAAAPKASVGVVKIYSG---------------------------------------------AVVTAE-CEIKGNVTIG--SRTVVHPAAHIIAEAG-PIIIGENNLIEEQVYIYNRRTESDPPDVE--------------IVMTIGNNNVFEVGSYSESLN--IGNNNVLESKSKLGRNTELTSGCVIGAMCEVY------TNEKMKENTVVYGR----------------------------------SCERRIQ---NEKP--------------------------------ATQTLQLDFLTKVLP----------NYHYFWKPTKGEQVLQQLKKQ-----------------------------------------------------------------------------------------------------------------------------------------------------------------------
>EFX86175.1 hypothetical protein DAPPUDRAFT_208336 [Daphnia pulex]
----------------------------------------------------------------------------------------------MDSLTLST-AKIANG---------------------------------------------AIVCCE-CELQGDITIG--SRTVIHPRAKIIALLG-PIIIGENNIIEEQVQIINNGED----------------------AMVIGNNNVFEVDCRVESKK--IGDNNIVESKAFVGRQTSLSNGCVIGAKCEVL------VHETLQEGSLFYGSG--------------------------------PDVKRRVQ---SDKP--------------------------------SAQGAQIEFLSKVLP----------NYHRIRKPLV----------------------------------------------------------------------------------------------------------------------------------------------------------------------------------
>VUZ41333.1 unnamed protein product [Hymenolepis diminuta]
-------------------------------------------------------------------------------------------------MSRKD-VSITTG---------------------------------------------AVVSSE-CDLQGDIIVG--TRTVIHPKARILARAG-PIQIGESNLIEEQVEIVNDTPN---------------------TILIIGDFNVFEVGARVCSRE--VGNSNVFESKCYVGPQVRISNGCVIGAMCSLT------APEQLPENTMIYGE----------------------------------DCQRRIA---SERP--------------------------------MPQSLQLDFLSKILP----------SYHHLLLASKPSATPNKR--------------------------------------------------------------------------------------------------------------------------------------------------------------------------
>RNA12886.1 dynactin subunit 6-like [Brachionus plicatilis]
----------------------------------------------------------------------------------------------------MS-AQIAQG---------------------------------------------ALVCEDRVELVGDVTIG--TRTLIHPSVKIIAEAG-PVIIGENNLIEEQTVIVNKFKEGDDRNNIK--------------VMIIGDNNVFEVGTYSEALK--IGDNNIFECKSKVGREVTVSNGCIIGAMCELN------TNEILQDNTIITVK------------------------------------QRRIA---NEKP--------------------------------QSQLSQLDFLSKLLT----------NFQKFKKPNTTVRT------------------------------------------------------------------------------------------------------------------------------------------------------------------------------
>TRIAD02371
-----------------------------------------------------------------------------------------------------R-IKIAPG---------------------------------------------AIVCQQ-AELKGEIYIG--ANTVVHPRAFIMAKAG-PIHIGENNIIEEQAYIHNRLDKDKPEPV----------------PMHIGDYNVFEVGCRIESKQ--IGNSNTFEAKAIVGRDTKITNNCIIGAHCQLS------ANETIPENTIVYGD----------------------------------ECHQKQH---NETP--------------------------------SKQDDQLGFLIKILP----------NYHNLKKSSKKKGSKDS---------------------------------------------------------------------------------------------------------------------------------------------------------------------------
>ODN04875.1 Dynactin subunit 6 [Orchesella cincta]
---------------------------------------------------------------------------------------------------MAN-LQITVG---------------------------------------------AVVCVE-AEIRGDVRIG--TKTIVHPCAKILATGG-PIVIGDANIVEELATIENKSPE----------------------PMIIGNNNVFEVGSLVKAKA--IGDHNIFETKCFVGDQISIGNGCVFGAGTKVT------PSQAVPDNSVFYGE----------------------------------PLKHRLA---GERP--------------------------------SAQTLQIDFLSRILP----------NYHNIINPTIKREIAVEKAS------------------------------------------------------------------------------------------------------------------------------------------------------------------------
>CIOIN12577
------------------------------------------------------------------------------------------MLSQRKQKTNPN-AIVAAD---------------------------------------------ALVCEE-ATLEGSITIG--ANCVVHPKAGIYAKDG-PIVIGQGNIIEEQTRIINRNPPGVTGSS----------------PLIIGNCNTFEVGSEFEGKS--LGNNNVLEAKARVGPNTTLSNSCVIGAGCHVN------TEEILPENTIICGD----------------------------------NYLRRIN---NDKL--------------------------------PSQTPQLDFLKKILP----------NYHFLVKPNKPA--------------------------------------------------------------------------------------------------------------------------------------------------------------------------------
>H2ZLW5_CIOSA
---------------------------------------------------------------------------------------------------SPN-VTIAPD---------------------------------------------ALVCDE-ATLEGSITIG--PKCIIHPKAGIYAKDG-PIVIGEGNIVEEQTKIINRNPPGITGNT----------------TLIIGDNNIFEVNSEFSGKF--IGNNNILEAKAKVGPNTKLSNNCVIGARFHIN------TEETLPDNTVICGD----------------------------------DYLRRTN---NDKL--------------------------------PQQSQQLDYLRRILP----------NYHFLVQSKPTT--------------------------------------------------------------------------------------------------------------------------------------------------------------------------------
>DROME04390
-------------------------------------------------------------------------------------------------MPSENRIKILPK---------------------------------------------AVVCEE-SSLRGDITFS--SGCVVHPSATVIADAG-PIIIGENCIIEEYATVAHRLEPGAVWDVNN--------------ILSIGTHNVFEVGCQVEAAK--IGDKNVFESKCYVGPGVTVSSGCVVGAGIKIH------GSQRLPENTIVYGE----------------------------------QGLQREA---IDKQ--------------------------------GSQTLQIDFLRKVLP----------NYHHLRKPNYDPKKARSVV-------------------------------------------------------------------------------------------------------------------------------------------------------------------------
>GAV08215.1 hypothetical protein RvY_17941 [Ramazzottius varieornatus]
---------------------------------------------------------------------------------------MSTVSSQGSAGSRSSVTTPAPA----ASLNAPP-------------------GVIILAK--------AIVARE-SELQGQITIG--GGTIVHPSARILAENG-PIVIGDGNIIEERVTIRNVFPVNEDGSSR---------------TLYIGSKNLFETFSVTEGN---IGDLNTISCKARVGKATTLRNGCVVGVSCAVD------SAETIPDNMFIYRNG--------------------------------ENIERRTSDF-NQTP--------------------------------PSIDDHLEFLQKQLP----------NYHYILKTST----------------------------------------------------------------------------------------------------------------------------------------------------------------------------------
>CAEEL10866
-------------------------------------------------------------------------------------------------MTETSTVSIASS---------------------------------------------AIVCVE-ADIKGEVIIK--EGCVVHPFVVFDATKG-PIYVGENNIFEEYAVIRNNSDGQ---------------------PMIIGDWNIFQVHSKSSAKY--VGSRNVIGVHAVLEDGCSVSDDCSVGAKCTVF------SHQNLEPSVSVYAA----------------------------------TNLSRTT---KTPN--------------------------------MTSPHQIEFLRKILP----------SYHHLYGKKKAVATASASAAQ-----------------------------------------------------------------------------------------------------------------------------------------------------------------------
>KRY89084.1 Dynactin subunit 6 [Trichinella pseudospiralis]
----------------------------------------------------------------------------------------------MSNENISGSEKITPP------------------------------------KD-------CFVPTS-AVIQG-------PGTVVTPRVQILAEEG-PIVIGENNIFEDSASIINRHKG---------------------LTMTIGNNNFFGIQSHCEALR--VGDNNLLGVKAHVGPNVEITDHCIVGVRVSLK------TSEIIPPKTAVVFST---------------------------------PPLRHVA---IEPMNFL-----------------------------LLELMESNYLRENIE----------KYYPRNEQFK----------------------------------------------------------------------------------------------------------------------------------------------------------------------------------
>CAPO300785
-------------------------------------------------------------------------------------------------------MSFDPT---------------------------------------------AFVCVE-ALVKGQVVVG--PGCVVQPAAQITADDGCTIVFGSGNIVSERAVIRAVAPESPSQSQSQSQSQSQSYSSSGNVTVTVGAGNIFEPDCRVEAVS--IGSGNIFGAKCVVQRGCRVGSGNYFAPGTLVTQARLDAAAAASPDGASVHNATSQPGRSPAAVIARAVEQQLGEAASSTSASSTLQAASRPMSR--VPKPSSVAKQGQGNAQGSGNTLAAAPISQAVVDAMRPLETLQQPFLASQLP----------LFLHPQLSSM----------------------------------------------------------------------------------------------------------------------------------------------------------------------------------
